# Supplementary material for: Rapid processing of neutral and angry expressions within ongoing facial stimulus streams: Is it all about isolated facial features?
Source: PLoS One. 2020 Apr 24;15(4):e0231982. doi: 10.1371/journal.pone.0231982 (PMC7182236; doi:10.1371/journal.pone.0231982)
Supplement: S1 Table — Ratings of emotional valence (angry, happy, disgusted) of the different image sets, separately for each experiment, experimental condition, and question. (XLSX) [file pone.0231982.s005.xlsx]

## Sheet: S1_Table
		experiment	variability	question	emotion	ratings
						mean [95% CI]
		Pilot 1		how angry?	neutral	4.00 [3.73, 4.27]
					anger	7.02 [6.72, 7.33]
					happiness	1.13 [0.95, 1.30]
				how happy?	neutral	3.18 [2.97, 3.40]
					anger	1.44 [1.20, 1.68]
					happiness	6.86 [6.62, 7.11]
		Pilot 2	low	how angry?	neutral	3.02 [2.17, 3.88]
					anger	5.96 [5.20, 6.72]
					happiness	1.34 [1.04, 1.63]
					disgust	3.40 [2.35, 4.44]
				how disgusted?	neutral	3.09 [2.07, 4.10]
					anger	4.65 [3.74, 5.55]
					happiness	1.59 [1.24, 1.93]
					disgust	7.71 [6.90, 8.52]
				how happy?	neutral	3.52 [2.66, 4.39]
					anger	1.71 [1.21, 2.21]
					happiness	7.46 [6.71, 8.21]
					disgust	2.27 [1.47, 3.08]
			high	how angry?	neutral	4.40 [3.32, 5.47]
					anger	8.65 [8.30, 9.00]
					happiness	1.27 [1.00, 1.54]
					disgust	4.27 [2.88, 5.66]
				how disgusted?	neutral	3.90 [2.86, 4.93]
					anger	3.59 [2.52, 4.65]
					happiness	1.59 [1.23, 1.94]
					disgust	7.71 [6.47, 8.95]
				how happy?	neutral	2.77 [2.06, 3.49]
					anger	1.27 [0.92, 1.63]
					happiness	7.96 [7.32, 8.61]
					disgust	1.46 [0.96, 1.97]
		Experiment 1	low	how angry?	neutral	2.29 [1.87, 2.70]
					anger	5.92 [5.13, 6.72]
					happiness	1.52 [1.09, 1.96]
					disgust	3.86 [3.11, 4.61]
				how disgusted?	neutral	2.79 [2.36, 3.22]
					anger	4.22 [3.52, 4.92]
					happiness	2.06 [1.36, 2.76]
					disgust	7.52 [6.65, 8.39]
				how happy?	neutral	2.86 [2.40, 3.31]
					anger	2.02 [1.63, 2.41]
					happiness	8.36 [7.93, 8.79]
					disgust	1.96 [1.56, 2.35]
			high	how angry?	neutral	3.59 [3.05, 4.12]
					anger	8.46 [7.86, 9.05]
					happiness	1.39 [1.15, 1.63]
					disgust	4.79 [3.82, 5.76]
				how disgusted?	neutral	3.39 [2.78, 4.00]
					anger	3.62 [2.86, 4.38]
					happiness	2.42 [1.61, 3.24]
					disgust	7.76 [6.85, 8.66]
				how happy?	neutral	2.16 [1.77, 2.55]
					anger	1.72 [1.27, 2.17]
					happiness	8.29 [7.88, 8.70]
					disgust	1.59 [1.33, 1.85]
		Experiment 2	low	how angry?	neutral	2.60 [2.15, 3.06]
					anger	6.44 [5.87, 7.00]
					happiness	1.27 [0.91, 1.63]
					disgust	3.80 [3.13, 4.47]
				how disgusted?	neutral	2.40 [1.86, 2.95]
					anger	4.54 [3.90, 5.18]
					happiness	1.57 [1.26, 1.87]
					disgust	7.80 [7.06, 8.55]
				how happy?	neutral	3.70 [3.14, 4.27]
					anger	1.90 [1.58, 2.23]
					happiness	7.87 [7.22, 8.52]
					disgust	1.50 [1.29, 1.72]
			high	how angry?	neutral	4.14 [3.43, 4.85]
					anger	8.50 [7.97, 9.03]
					happiness	1.64 [1.10, 2.17]
					disgust	3.94 [3.09, 4.78]
				how disgusted?	neutral	3.77 [2.98, 4.56]
					anger	3.14 [2.39, 3.88]
					happiness	1.87 [1.23, 2.51]
					disgust	8.07 [7.39, 8.74]
				how happy?	neutral	3.00 [2.30, 3.70]
					anger	1.50 [1.05, 1.96]
					happiness	8.24 [7.81, 8.66]
					disgust	1.37 [1.15, 1.58]
