# Supplementary material for: Rapid processing of neutral and angry expressions within ongoing facial stimulus streams: Is it all about isolated facial features?
Source: PLoS One. 2020 Apr 24;15(4):e0231982. doi: 10.1371/journal.pone.0231982 (PMC7182236; doi:10.1371/journal.pone.0231982)
Supplement: S2 Table — Statistical comparisons of valence ratings between all pairs of emotional image sets, separately for all experiments and experimental conditions. Mean and 95% HDI are related to differences in rated valence between the respective comparison. Comparisons showing strong evidence against the hypothesis of no difference are presented in bold. (XLSX) [file pone.0231982.s006.xlsx]

## Sheet: S2_Table
		experiment	variability	question	comparison	mean [95% HDI]	evidence ratio
		Pilot 1		how angry?	happiness vs. anger	-4.05 [-4.68, -3.41]	Inf
					neutral vs. anger	-1.91 [-2.37, -1.48]	Inf
				how happy?	anger vs. anger	-3.96 [-4.49, -3.40]	Inf
					neutral vs. anger	-2.54 [-2.97, -2.12]	Inf
		Pilot 2	high	how angry?	neutral vs. anger	6.86 [4.55, 9.27]	Inf
					happiness vs. anger	12.01 [8.53, 15.63]	Inf
					disgust vs. anger	7.30 [4.60, 10.14]	Inf
			low	how angry?	neutral vs. anger	3.36 [1.69, 4.98]	Inf
					happiness vs. anger	7.07 [4.47, 9.90]	Inf
					disgust vs. anger	2.71 [0.96, 4.66]	399
			high	how happy?	neutral vs. happiness	6.59 [4.09, 9.26]	Inf
					anger vs. happiness	9.27 [6.50, 12.48]	Inf
					disgust vs. happiness	9.65 [6.46, 13.26]	Inf
			low	how happy?	neutral vs. happiness	4.95 [3.08, 7.23]	Inf
					anger vs. happiness	7.31 [4.89, 9.96]	Inf
					disgust vs. happiness	6.75 [4.30, 9.53]	Inf
			high	how disgusted?	neutral vs. disgust	4.66 [2.20, 7.56]	799
					anger vs. disgust	4.89 [2.37, 7.70]	Inf
					happiness vs. disgust	7.40 [4.53, 10.31]	Inf
			low	how disgusted?	neutral vs. disgust	4.76 [2.71, 6.85]	Inf
					anger vs. disgust	3.19 [1.65, 4.81]	1599
					happiness vs. disgust	6.26 [4.19, 8.40]	Inf
		Experiment 1	high	how angry?	neutral vs. anger	3.79 [2.86, 4.79]	Inf
					happiness vs. anger	7.31 [5.21, 9.66]	Inf
					disgust vs. anger	3.28 [2.13, 4.40]	Inf
			low	how angry?	neutral vs. anger	2.73 [1.73, 3.69]	Inf
					happiness vs. anger	6.46 [3.72, 9.70]	Inf
					disgust vs. anger	1.52 [0.74, 2.49]	Inf
			high	how happy?	neutral vs. happiness	7.41 [5.42, 9.61]	Inf
					anger vs. happiness	8.15 [5.89, 10.20]	Inf
					disgust vs. happiness	8.62 [6.38, 11.02]	Inf
			low	how happy?	neutral vs. happiness	6.50 [4.47, 8.68]	Inf
					anger vs. happiness	7.60 [5.67, 9.93]	Inf
					disgust vs. happiness	8.03 [5.82, 10.44]	Inf
			high	how disgusted?	neutral vs. disgust	4.31 [2.94, 5.98]	Inf
					anger vs. disgust	3.99 [2.73, 5.45]	Inf
					happiness vs. disgust	6.31 [3.97, 8.79]	Inf
			low	how disgusted?	neutral vs. disgust	4.11 [2.71, 5.57]	Inf
					anger vs. disgust	2.93 [1.66, 4.17]	Inf
					happiness vs. disgust	6.37 [4.15, 8.85]	Inf
		Experiment 2	high	how angry?	neutral vs. anger	3.87 [2.88, 4.96]	Inf
					happiness vs. anger	8.22 [6.03, 11.20]	Inf
					disgust vs. anger	4.15 [2.86, 5.44]	Inf
			low	how angry?	neutral vs. anger	2.77 [1.88, 3.63]	Inf
					happiness vs. anger	6.94 [4.19, 9.75]	Inf
					disgust vs. anger	1.96 [1.21, 2.85]	Inf
			high	how happy?	neutral vs. happiness	6.23 [4.18, 8.51]	Inf
					anger vs. happiness	8.25 [6.11, 10.62]	Inf
					disgust vs. happiness	8.55 [6.35, 11.02]	Inf
			low	how happy?	neutral vs. happiness	4.90 [3.09, 6.75]	Inf
					anger vs. happiness	6.88 [4.81, 8.79]	Inf
					disgust vs. happiness	7.81 [5.59, 9.87]	Inf
			high	how disgusted?	neutral vs. disgust	4.02 [2.32, 5.57]	Inf
					anger vs. disgust	4.49 [3.06, 6.19]	Inf
					happiness vs. disgust	7.60 [5.05, 10.17]	Inf
			low	how disgusted?	neutral vs. disgust	4.20 [2.93, 5.57]	Inf
					anger vs. disgust	2.60 [1.52, 3.60]	Inf
					happiness vs. disgust	5.38 [3.92, 6.94]	Inf
