# Supplementary material for: Rapid processing of neutral and angry expressions within ongoing facial stimulus streams: Is it all about isolated facial features?
Source: PLoS One. 2020 Apr 24;15(4):e0231982. doi: 10.1371/journal.pone.0231982 (PMC7182236; doi:10.1371/journal.pone.0231982)
Supplement: S3 Table — Reaction times to targets presented during trials of the different experimental conditions, separately for each experiment with a behavioral task (i.e., excluding Experiment 2). (XLSX) [file pone.0231982.s007.xlsx]

## Sheet: S3_Table
		experiment	variability	orientation	regularity	reaction times
						mean [95% CI]
		Pilot 1		upright	angry	519.40 [514.90, 523.80]
					neutral	520.50 [513.70, 527.20]
					irregular	513.90 [505.80, 522.00]
				inverted	angry	518.60 [510.60, 526.70]
					neutral	519.70 [511.90, 527.50]
					irregular	524.80 [516.80, 532.80]
		Pilot 2	low	upright	angry	513.90 [496.50, 531.30]
					neutral	489.10 [460.50, 517.70]
					irregular	488.20 [451.20, 525.20]
				inverted	angry	526.10 [501.50, 550.80]
					neutral	491.30 [458.30, 524.40]
					irregular	560.00 [511.90, 608.10]
			high	upright	angry	520.00 [487.00, 552.90]
					neutral	531.70 [501.90, 561.50]
					irregular	545.00 [476.40, 613.60]
				inverted	angry	507.10 [476.30, 537.90]
					neutral	511.00 [476.40, 545.50]
					irregular	550.40 [496.10, 604.70]
		Experiment 1	low	upright	angry	516.00 [476.50, 555.40]
					neutral	509.40 [465.40, 553.50]
					irregular	481.00 [447.20, 514.80]
				inverted	angry	486.00 [443.30, 528.80]
					neutral	549.00 [509.50, 588.60]
					irregular	536.60 [492.30, 581.00]
			high	upright	angry	502.20 [461.30, 543.20]
					neutral	509.00 [477.20, 540.80]
					irregular	560.00 [516.60, 603.50]
				inverted	angry	523.00 [477.10, 569.00]
					neutral	512.10 [474.90, 549.20]
					irregular	549.30 [504.70, 593.90]
