# Supplementary material for: Rapid processing of neutral and angry expressions within ongoing facial stimulus streams: Is it all about isolated facial features?
Source: PLoS One. 2020 Apr 24;15(4):e0231982. doi: 10.1371/journal.pone.0231982 (PMC7182236; doi:10.1371/journal.pone.0231982)
Supplement: S4 Table — Statistical comparisons of reaction times between all pairs of factor levels, separately for all experiments and experimental conditions. (XLSX) [file pone.0231982.s008.xlsx]

## Sheet: S4_Table
		experiment	variability	orientation	regularity	comparison	mean [95% HDI]	evidence ratio
		Pilot 1			angry	upright vs. inverted	0.48 [-13.05, 15.83]	1.11
					neutral		0.79 [-16.08, 17.58]	1.17
				upright		angry vs. neutral	-1.11 [-12.50, 10.74]	1.38
						angry vs. irregular	5.59 [-5.15, 17.56]	5.49
						neutral vs. irregular	6.76 [-7.88, 21.54]	4.97
				inverted		angry vs. neutral	-0.59 [-16.85, 16.31]	1.11
						angry vs. irregular	-6.34 [-23.32, 11.93]	3.36
						neutral vs. irregular	-5.23 [-17.23, 6.12]	4.61
		Pilot 2	high		angry	upright vs. inverted	14.26 [-26.02, 58.01]	2.81
					neutral		20.78 [-21.85, 59.68]	5.54
			low		angry	upright vs. inverted	-13.03 [-47.47, 26.28]	3.17
					neutral		-3.75 [-45.00, 34.61]	1.33
			high	upright		angry vs. neutral	-11.59 [-53.36, 29.25]	2.75
						angry vs. irregular	-24.49 [-88.50, 56.67]	3.02
						neutral vs. irregular	-15.05 [-93.75, 48.13]	2.12
				inverted		angry vs. neutral	-3.69 [-44.22, 35.52]	1.25
						angry vs. irregular	-41.42 [-104.62, 21.02]	9.92
						neutral vs. irregular	-40.00 [-109.86, 17.40]	8.81
			low	upright		angry vs. neutral	25.18 [-12.06, 67.21]	9.42
						angry vs. irregular	25.67 [-16.16, 62.58]	7.54
						neutral vs. irregular	0.97 [-40.96, 46.95]	1.11
				inverted		angry vs. neutral	32.84 [-10.58, 70.07]	18.06
						angry vs. irregular	-32.81 [-84.74, 20.69]	7.13
						neutral vs. irregular	-68.07 [-128.91, -24.05]	94.29
				upright	angry	high vs. low	4.77 [-37.43, 42.06]	1.59
					neutral		42.07 [4.62, 82.04]	50.31
				inverted	angry	high vs. low	-19.09 [-64.26, 18.85]	4.41
					neutral		19.72 [-21.72, 67.06]	4.17
		Experiment 1	high		angry	upright vs. inverted	-21.36 [-80.45, 40.29]	3.3
					neutral		-2.83 [-61.94, 54.26]	1.11
			low		angry	upright vs. inverted	28.80 [-23.00, 86.58]	4.85
					neutral		-39.60 [-94.69, 18.74]	10.31
			high	upright		angry vs. neutral	-5.05 [-57.45, 46.57]	1.38
						angry vs. irregular	-58.29 [-114.48, -7.75]	65.7
						neutral vs. irregular	-50.36 [-104.63, 4.11]	30.76
				inverted		angry vs. neutral	9.66 [-52.89, 64.12]	1.76
						angry vs. irregular	-26.21 [-92.34, 28.23]	3.69
						neutral vs. irregular	-37.44 [-93.08, 19.43]	8.67
			low	upright		angry vs. neutral	5.51 [-54.08, 57.62]	1.41
						angry vs. irregular	36.40 [-13.24, 95.86]	9.25
						neutral vs. irregular	27.69 [-33.34, 76.91]	4.65
				inverted		angry vs. neutral	-62.82 [-119.87, -7.30]	82.38
						angry vs. irregular	-50.13 [-109.73, 2.73]	22.82
						neutral vs. irregular	10.48 [-51.57, 65.02]	1.78
				upright	angry	high vs. low	-14.61 [-78.51, 38.20]	2.13
					neutral		-1.05 [-56.25, 59.14]	0.96
				inverted	angry	high vs. low	38.25 [-25.66, 89.45]	11.81
					neutral		-36.27 [-89.68, 15.85]	9.93
