# Supplementary material for: Rapid processing of neutral and angry expressions within ongoing facial stimulus streams: Is it all about isolated facial features?
Source: PLoS One. 2020 Apr 24;15(4):e0231982. doi: 10.1371/journal.pone.0231982 (PMC7182236; doi:10.1371/journal.pone.0231982)
Supplement: S5 Table — Statistics of Cosine Similarity Index (CS) of the signals at the stimulation frequency, separately for the different experiments and experimental conditions. (XLSX) [file pone.0231982.s009.xlsx]

## Sheet: S5_table
		experiment	variability	orientation	regularity	CS
						mean [95% CI]
		Pilot 1		upright	angry	0.37 [0.33, 0.41]
					neutral	0.36 [0.33, 0.39]
					irregular	0.37 [0.34, 0.39]
				inverted	angry	0.40 [0.38, 0.43]
					neutral	0.39 [0.36, 0.43]
					irregular	0.40 [0.38, 0.43]
		Pilot 2	high	upright	angry	0.41 [0.36, 0.45]
					neutral	0.40 [0.35, 0.45]
					irregular	0.39 [0.34, 0.44]
				inverted	angry	0.43 [0.39, 0.47]
					neutral	0.45 [0.40, 0.49]
					irregular	0.42 [0.36, 0.47]
			low	upright	angry	0.32 [0.27, 0.37]
					neutral	0.33 [0.26, 0.39]
					irregular	0.33 [0.28, 0.38]
				inverted	angry	0.38 [0.32, 0.43]
					neutral	0.37 [0.31, 0.44]
					irregular	0.38 [0.31, 0.44]
		Experiment 1	high	upright	angry	0.42 [0.40, 0.45]
					neutral	0.41 [0.38, 0.43]
					irregular	0.43 [0.41, 0.46]
				inverted	angry	0.38 [0.36, 0.41]
					neutral	0.39 [0.37, 0.41]
					irregular	0.38 [0.36, 0.41]
			low	upright	angry	0.37 [0.34, 0.40]
					neutral	0.37 [0.35, 0.40]
					irregular	0.39 [0.36, 0.42]
				inverted	angry	0.35 [0.33, 0.38]
					neutral	0.35 [0.32, 0.38]
					irregular	0.35 [0.32, 0.37]
		Experiment 2	high	upright	angry	0.43 [0.41, 0.46]
					neutral	0.41 [0.39, 0.44]
					irregular	0.42 [0.40, 0.44]
				inverted	angry	0.37 [0.34, 0.39]
					neutral	0.37 [0.35, 0.39]
					irregular	0.37 [0.34, 0.40]
			low	upright	angry	0.38 [0.35, 0.40]
					neutral	0.40 [0.37, 0.42]
					irregular	0.39 [0.36, 0.41]
				inverted	angry	0.35 [0.33, 0.37]
					neutral	0.37 [0.35, 0.39]
					irregular	0.35 [0.33, 0.37]
