# Supplementary material for: Rapid processing of neutral and angry expressions within ongoing facial stimulus streams: Is it all about isolated facial features?
Source: PLoS One. 2020 Apr 24;15(4):e0231982. doi: 10.1371/journal.pone.0231982 (PMC7182236; doi:10.1371/journal.pone.0231982)
Supplement: S6 Table — Statistical comparisons of Cosine Similarity values between all pairs of factor levels, separately for all experiments and experimental conditions. Mean and 95% HDI are related to differences in reaction times between the respective comparison. Comparisons showing strong evidence against the hypothesis of no difference are presented in bold. (XLSX) [file pone.0231982.s010.xlsx]

## Sheet: S6_Table
		experiment	variability	orientation	regularity	comparison	mean [95% HDI]	evidence ratio
		Pilot 1			angry	upright vs. inverted	-0.03 [-0.10, 0.03]	6.12
					neutral		-0.03 [-0.10, 0.03]	5.97
				upright		angry vs. neutral	0.01 [-0.02, 0.04]	2.96
						angry vs. irregular	0.00 [-0.04, 0.04]	1.06
						neutral vs. irregular	-0.01 [-0.04, 0.02]	3.46
				inverted		angry vs. neutral	0.01 [-0.03, 0.05]	2.21
						angry vs. irregular	0.00 [-0.03, 0.03]	1.17
						neutral vs. irregular	-0.01 [-0.05, 0.03]	2.04
		Pilot 2	high		angry	upright vs. inverted	-0.02 [-0.11, 0.06]	2.64
					neutral		-0.05 [-0.13, 0.04]	6.24
			low		angry	upright vs. inverted	-0.05 [-0.15, 0.03]	8.39
					neutral		-0.05 [-0.15, 0.06]	5.06
			high	upright		angry vs. neutral	0.01 [-0.05, 0.07]	1.52
						angry vs. irregular	0.02 [-0.05, 0.09]	2.4
						neutral vs. irregular	0.01 [-0.06, 0.08]	1.62
				inverted		angry vs. neutral	-0.01 [-0.08, 0.05]	2.09
						angry vs. irregular	0.02 [-0.05, 0.08]	2.19
						neutral vs. irregular	0.03 [-0.03, 0.08]	6.39
			low	upright		angry vs. neutral	0.00 [-0.07, 0.06]	1.12
						angry vs. irregular	-0.01 [-0.06, 0.04]	1.69
						neutral vs. irregular	-0.01 [-0.05, 0.04]	1.56
				inverted		angry vs. neutral	0.00 [-0.06, 0.07]	1.19
						angry vs. irregular	0.00 [-0.06, 0.06]	1.02
						neutral vs. irregular	0.00 [-0.08, 0.08]	1.15
				upright	angry	high vs. low	0.09 [0.01, 0.17]	49.31
					neutral		0.08 [0.00, 0.15]	35.7
				inverted	angry	high vs. low	0.05 [-0.01, 0.13]	15.31
					neutral		0.07 [-0.02, 0.16]	18.16
		Experiment 1	high		angry	upright vs. inverted	0.04 [0.00, 0.08]	44.45
					neutral		0.02 [-0.02, 0.05]	4.97
			low		angry	upright vs. inverted	0.02 [-0.03, 0.06]	3.27
					neutral		0.02 [-0.03, 0.06]	4.23
			high	upright		angry vs. neutral	0.02 [-0.01, 0.05]	7.63
						angry vs. irregular	-0.01 [-0.03, 0.02]	2.86
						neutral vs. irregular	-0.03 [-0.05, 0.00]	37.65
				inverted		angry vs. neutral	-0.01 [-0.04, 0.03]	1.78
						angry vs. irregular	0.00 [-0.03, 0.03]	1.03
						neutral vs. irregular	0.01 [-0.02, 0.04]	1.82
			low	upright		angry vs. neutral	0.00 [-0.03, 0.03]	1.22
						angry vs. irregular	-0.02 [-0.05, 0.01]	8.03
						neutral vs. irregular	-0.02 [-0.05, 0.02]	6.62
				inverted		angry vs. neutral	0.00 [-0.03, 0.04]	1.18
						angry vs. irregular	0.01 [-0.03, 0.04]	1.82
						neutral vs. irregular	0.00 [-0.03, 0.03]	1.55
				upright	angry	high vs. low	0.05 [0.01, 0.09]	257.06
					neutral		0.03 [0.00, 0.07]	25.27
				inverted	angry	high vs. low	0.03 [-0.01, 0.07]	11.93
					neutral		0.04 [0.00, 0.08]	31
		Experiment 2	high		angry	upright vs. inverted	0.07 [0.02, 0.11]	339.43
					neutral		0.04 [0.00, 0.09]	25.02
			low		angry	upright vs. inverted	0.03 [-0.02, 0.08]	7.52
					neutral		0.03 [-0.02, 0.08]	7.11
			high	upright		angry vs. neutral	0.02 [-0.01, 0.06]	7.32
						angry vs. irregular	0.02 [-0.02, 0.05]	4.35
						neutral vs. irregular	-0.01 [-0.03, 0.03]	1.74
				inverted		angry vs. neutral	-0.01 [-0.03, 0.02]	2.1
						angry vs. irregular	0.00 [-0.03, 0.03]	1.02
						neutral vs. irregular	0.01 [-0.03, 0.04]	1.83
			low	upright		angry vs. neutral	-0.02 [-0.05, 0.01]	7.13
						angry vs. irregular	-0.02 [-0.04, 0.02]	2.34
						neutral vs. irregular	0.01 [-0.02, 0.05]	2.45
				inverted		angry vs. neutral	-0.02 [-0.06, 0.02]	4.49
						angry vs. irregular	0.00 [-0.04, 0.03]	1.35
						neutral vs. irregular	0.01 [-0.02, 0.05]	4.1
				upright	angry	high vs. low	0.06 [0.01, 0.10]	84.56
					neutral		0.02 [-0.03, 0.06]	3.81
				inverted	angry	high vs. low	0.02 [-0.03, 0.06]	3.83
					neutral		0.01 [-0.04, 0.04]	1.6
